# Supplementary material for: Habitat and social context affect memory phenotype, exploration and covariance among these traits
Source: Philos Trans R Soc Lond B Biol Sci. 2018 Aug 13;373(1756):20170291. doi: 10.1098/rstb.2017.0291 (PMC6107572; doi:10.1098/rstb.2017.0291)
Supplement: Data [file rstb20170291supp2.xlsx]

## Sheet: Memory Data
Single training session								Two training sessions								Isolation effect
Individual Snail	Habitat	population	Training	Initial breathing attempts	Change in breathing attempts	proportion change LTM		Individual Snail	Habitat	population	Training	Initial breathing rate	Change in breathing attempts	proportion change LTM		Individual Snail	Habitat	population	Isolation	Initial breathing rate	Change in breathing attempts at 1 h	Proportional change ITM	Change in breathing attempts at 24 h	Proportional change LTM
1	ditch	D1	Trained	15	-3	-0.2		1	ditch	D1	Trained	15	-12	-0.8		1	ditch	D1	Group	15	-11	-0.733333	-12	-0.8
2	ditch	D1	Trained	12	-5	-0.416667		2	ditch	D1	Trained	10	-5	-0.5		2	ditch	D1	Group	12	-5	-0.416667	-5	-0.416667
3	ditch	D1	Trained	7	-7	-1		3	ditch	D1	Trained	14	-12	-0.857143		3	ditch	D1	Group	16	-11	-0.6875	-12	-0.75
4	ditch	D1	Trained	16	-11	-0.6875		4	ditch	D1	Trained	9	-3	-0.333333		4	ditch	D1	Group	7	-4	-0.571429	-3	-0.428571
5	ditch	D1	Trained	11	5	0.454545		5	ditch	D1	Trained	5	-3	-0.6		5	ditch	D1	Group	8	-3	-0.375	-3	-0.375
6	ditch	D1	Trained	12	-5	-0.416667		6	ditch	D1	Trained	10	-6	-0.6		6	ditch	D1	Group	12	-12	-1	-6	-0.5
7	ditch	D1	Trained	14	-5	-0.357143		7	ditch	D1	Trained	9	-5	-0.555556		7	ditch	D1	Group	14	-4	-0.285714	-8	-0.571429
8	ditch	D1	Trained	10	-9	-0.9		8	ditch	D1	Trained	15	-13	-0.866667		8	ditch	D1	Group	16	-8	-0.5	-13	-0.8125
9	ditch	D1	Trained	12	-7	-0.583333		9	ditch	D1	Trained	11	-11	-1		9	ditch	D1	Group	12	-9	-0.75	-11	-0.916667
10	ditch	D1	Trained	16	-16	-1		10	ditch	D1	Trained	22	-12	-0.545455		10	ditch	D1	Group	12	-5	-0.416667	-12	-1
11	ditch	D1	Trained	12	-12	-1		11	ditch	D1	Trained	8	-8	-1		11	ditch	D1	Group	16	-10	-0.625	-8	-0.5
12	ditch	D1	Trained	16	-11	-0.6875		12	ditch	D2	Trained	13	-7	-0.538462		12	ditch	D2	Group	9	-7	-0.777778	-7	-0.777778
13	ditch	D1	Trained	22	-19	-0.863636		13	ditch	D2	Trained	7	-7	-1		13	ditch	D2	Group	8	0	0	-7	-0.875
14	ditch	D1	Trained	13	-9	-0.692308		14	ditch	D2	Trained	12	-11	-0.916667		14	ditch	D2	Group	20	-13	-0.65	-11	-0.55
15	ditch	D1	Trained	9	-8	-0.888889		15	ditch	D2	Trained	9	-3	-0.333333		15	ditch	D2	Group	13	-3	-0.230769	-3	-0.230769
16	ditch	D1	Trained	8	-2	-0.25		16	ditch	D2	Trained	6	-6	-1		16	ditch	D2	Group	9	-7	-0.777778	-6	-0.666667
17	ditch	D2	Trained	9	-7	-0.777778		17	ditch	D2	Trained	14	4	0.285714		17	ditch	D2	Group	8	-3	-0.375	4	0.5
18	ditch	D2	Trained	8	-2	-0.25		18	ditch	D2	Trained	10	-8	-0.8		18	ditch	D2	Group	9	-8	-0.888889	-8	-0.888889
19	ditch	D2	Trained	20	4	0.2		19	ditch	D2	Trained	14	-7	-0.5		19	ditch	D2	Group	12	-10	-0.833333	-7	-0.583333
20	ditch	D2	Trained	13	8	0.615385		20	ditch	D2	Trained	11	-10	-0.909091		20	ditch	D2	Group	13	-12	-0.923077	-10	-0.769231
21	ditch	D2	Trained	9	5	0.555556		21	ditch	D2	Trained	8	-5	-0.625		21	ditch	D2	Group	8	-4	-0.5	-5	-0.625
22	ditch	D2	Trained	8	2	0.25		22	ditch	D2	Trained	9	-3	-0.333333		22	ditch	D2	Group	12	-10	-0.833333	-3	-0.25
23	ditch	D2	Trained	9	-4	-0.444444		23	lab	L1	Trained	18	-6	-0.333333		23	lab	L1	Group	10	-5	-0.5	-6	-0.6
24	ditch	D2	Trained	12	7	0.583333		24	lab	L1	Trained	12	-9	-0.75		24	lab	L1	Group	9	0	0	-9	-1
25	ditch	D2	Trained	13	-8	-0.615385		25	lab	L1	Trained	8	-4	-0.5		25	lab	L1	Group	17	-13	-0.764706	-4	-0.235294
26	ditch	D2	Trained	8	1	0.125		26	lab	L1	Trained	12	-3	-0.25		26	lab	L1	Group	13	-5	-0.384615	-3	-0.230769
27	lab	L1	Trained	12	-12	-1		27	lab	L1	Trained	10	1	0.1		27	lab	L1	Group	6	0	0	1	0.166667
28	lab	L1	Trained	5	-2	-0.4		28	lab	L1	Trained	8	-4	-0.5		28	lab	L1	Group	22	-15	-0.681818	-4	-0.181818
29	lab	L1	Trained	17	-1	-0.0588235		29	lab	L1	Trained	13	-12	-0.923077		29	lab	L1	Group	14	-5	-0.357143	-12	-0.857143
30	lab	L1	Trained	13	-11	-0.846154		30	lab	L1	Trained	13	-13	-1		30	lab	L1	Group	23	-17	-0.73913	-13	-0.565217
31	lab	L1	Trained	6	-5	-0.833333		31	lab	L1	Trained	9	-2	-0.222222		31	lab	L1	Group	11	-7	-0.636364	-2	-0.181818
32	lab	L1	Trained	7	-5	-0.714286		32	lab	L1	Trained	12	-10	-0.833333		32	lab	L1	Group	10	-6	-0.6	-10	-1
33	lab	L1	Trained	14	-2	-0.142857		33	lab	L1	Trained	15	-15	-1		33	lab	L1	Group	15	-10	-0.666667	-15	-1
34	lab	L1	Trained	23	-7	-0.304348		34	lab	L1	Trained	5	1	0.2		34	lab	L1	Group	8	1	0.125	1	0.125
35	lab	L1	Trained	11	-5	-0.454545		35	lab	L1	Trained	15	-11	-0.733333		35	lab	L1	Group	12	-1	-0.0833333	-11	-0.916667
36	lab	L1	Trained	10	-7	-0.7		36	lab	L2	Trained	11	-6	-0.545455		36	lab	L2	Group	12	-7	-0.583333	-6	-0.5
37	lab	L1	Trained	10	-5	-0.5		37	lab	L2	Trained	11	1	0.0909091		37	lab	L2	Group	8	-7	-0.875	1	0.125
38	lab	L2	Trained	10	-3	-0.3		38	lab	L2	Trained	14	-13	-0.928571		38	lab	L2	Group	14	-4	-0.285714	-13	-0.928571
39	lab	L2	Trained	12	-10	-0.833333		39	lab	L2	Trained	9	-8	-0.888889		39	lab	L2	Group	10	-1	-0.1	-8	-0.8
40	lab	L2	Trained	11	2	0.181818		40	lab	L2	Trained	7	5	0.714286		40	lab	L2	Group	9	-3	-0.333333	5	0.555556
41	lab	L2	Trained	14	5	0.357143		41	lab	L2	Trained	18	-15	-0.833333		41	lab	L2	Group	15	-8	-0.533333	-15	-1
42	lab	L2	Trained	10	-1	-0.1		42	lab	L2	Trained	12	-10	-0.833333		42	lab	L2	Group	19	-14	-0.736842	-10	-0.526316
43	lab	L2	Trained	9	-6	-0.666667		43	lab	L2	Trained	22	-20	-0.909091		43	lab	L2	Group	21	-7	-0.333333	-20	-0.952381
44	lab	L2	Trained	14	1	0.0714286		44	lab	L2	Trained	13	-8	-0.615385		44	lab	L2	Group	14	-7	-0.5	-8	-0.571429
45	lab	L2	Trained	19	-5	-0.263158		45	lab	L2	Trained	5	-5	-1		45	lab	L2	Group	17	-8	-0.470588	-5	-0.294118
46	lab	L2	Trained	8	-5	-0.625		46	lab	L2	Trained	17	-4	-0.235294		46	lab	L2	Group	6	-2	-0.333333	-5	-0.833333
47	lab	L2	Trained	14	10	0.714286		47	lab	L2	Trained	14	-4	-0.285714		47	lab	L2	Group	15	-10	-0.666667	-4	-0.266667
48	lab	L2	Trained	17	-7	-0.411765		48	river	R1	Trained	8	-4	-0.5		48	river	R1	Group	10	-8	-0.8	-4	-0.4
49	lab	L2	Trained	6	-1	-0.166667		49	river	R1	Trained	8	-5	-0.625		49	river	R1	Group	8	-5	-0.625	-5	-0.625
50	lab	L2	Trained	15	5	0.333333		50	river	R1	Trained	12	-9	-0.75		50	river	R1	Group	18	-8	-0.444444	-9	-0.5
51	lab	L2	Trained	5	2	0.4		51	river	R1	Trained	20	-13	-0.65		51	river	R1	Group	19	-11	-0.578947	-13	-0.684211
52	river	R1	Trained	10	-3	-0.3		52	river	R1	Trained	21	-15	-0.714286		52	river	R1	Group	21	-10	-0.47619	-15	-0.714286
53	river	R1	Trained	15	15	1		53	river	R1	Trained	13	-1	-0.0769231		53	river	R1	Group	10	-3	-0.3	-1	-0.1
54	river	R1	Trained	18	-11	-0.611111		54	river	R1	Trained	17	-9	-0.529412		54	river	R1	Group	14	-7	-0.5	-9	-0.642857
55	river	R1	Trained	19	-1	-0.0526316		55	river	R1	Trained	7	-7	-1		55	river	R1	Group	7	-4	-0.571429	-7	-1
56	river	R1	Trained	21	-5	-0.238095		56	river	R1	Trained	1	-1	-1		56	river	R1	Group	9	-7	-0.777778	-1	-0.111111
57	river	R1	Trained	10	-8	-0.8		57	river	R1	Trained	4	1	0.25		57	river	R1	Group	6	-3	-0.5	1	0.166667
58	river	R1	Trained	7	1	0.142857		58	river	R1	Trained	14	-5	-0.357143		58	river	R1	Group	7	-3	-0.428571	-5	-0.714286
59	river	R1	Trained	14	-9	-0.642857		59	river	R1	Trained	10	-5	-0.5		59	river	R1	Group	10	-7	-0.7	-5	-0.5
60	river	R1	Trained	16	17	1.0625		60	river	R2	Trained	5	-5	-1		60	river	R2	Group	11	-9	-0.818182	-5	-0.454545
61	river	R1	Trained	9	0	0		61	river	R2	Trained	10	-10	-1		61	river	R2	Group	13	-7	-0.538462	-10	-0.769231
62	river	R1	Trained	10	-8	-0.8		62	river	R2	Trained	13	-12	-0.923077		62	river	R2	Group	12	-1	-0.0833333	-12	-1
63	river	R1	Trained	7	2	0.285714		63	river	R2	Trained	7	-7	-1		63	river	R2	Group	9	-7	-0.777778	-7	-0.777778
64	river	R2	Trained	11	8	0.727273		64	river	R2	Trained	15	-3	-0.2		64	river	R2	Group	9	6	0.666667	-3	-0.333333
65	river	R2	Trained	13	0	0		65	river	R2	Trained	12	-10	-0.833333		65	river	R2	Group	13	-8	-0.615385	-10	-0.769231
66	river	R2	Trained	9	7	0.777778		66	river	R2	Trained	12	-8	-0.666667		66	river	R2	Group	12	-5	-0.416667	-8	-0.666667
67	river	R2	Trained	12	-4	-0.333333		67	river	R2	Trained	21	-2	-0.0952381		67	river	R2	Group	12	-11	-0.916667	-2	-0.166667
68	river	R2	Trained	9	-6	-0.666667		68	river	R2	Trained	12	-8	-0.666667		68	river	R2	Group	8	-1	-0.125	-8	-1
69	river	R2	Trained	13	-10	-0.769231		69	river	R2	Trained	18	-1	-0.0555556		69	river	R2	Group	17	-9	-0.529412	-1	-0.0588235
70	river	R2	Trained	12	1	0.0833333		70	river	R2	Trained	14	-10	-0.714286		70	river	R2	Group	11	-6	-0.545455	-10	-0.909091
71	river	R2	Trained	6	2	0.333333		71	river	R3	Trained	11	-6	-0.545455		71	river	R3	Group	9	-3	-0.333333	-6	-0.666667
72	river	R2	Trained	14	0	0		72	river	R3	Trained	15	-11	-0.733333		72	river	R3	Group	16	-12	-0.75	-11	-0.6875
73	river	R2	Trained	11	-11	-1		73	river	R3	Trained	10	-8	-0.8		73	river	R3	Group	11	-6	-0.545455	-8	-0.727273
74	river	R2	Trained	17	14	0.823529		74	river	R3	Trained	11	-5	-0.454545		74	river	R3	Group	14	-7	-0.5	-5	-0.357143
75	river	R2	Trained	9	-1	-0.111111		75	river	R3	Trained	10	-8	-0.8		75	river	R3	Group	10	-7	-0.7	-8	-0.8
76	river	R2	Trained	10	-4	-0.4		76	river	R3	Trained	15	-11	-0.733333		76	river	R3	Group	11	-3	-0.272727	-11	-1
77	river	R2	Trained	9	8	0.888889		77	river	R3	Trained	10	-2	-0.2		77	river	R3	Group	11	-8	-0.727273	-2	-0.181818
78	river	R3	Trained	10	-3	-0.3		78	river	R3	Trained	10	-2	-0.2		78	river	R3	Group	6	2	0.333333	-2	-0.333333
79	river	R3	Trained	8	-8	-1		79	river	R3	Trained	13	-4	-0.307692		79	river	R3	Group	12	-9	-0.75	-4	-0.333333
80	river	R3	Trained	22	-3	-0.136364		80	river	R3	Trained	10	0	0		80	river	R3	Group	4	-3	-0.75	0	0
81	river	R3	Trained	8	-6	-0.75		81	river	R3	Trained	10	-10	-1		81	river	R3	Group	11	-6	-0.545455	-10	-0.909091
82	river	R3	Trained	15	-11	-0.733333		82	river	R3	Trained	12	-11	-0.916667		82	river	R3	Group	14	-10	-0.714286	-11	-0.785714
83	river	R3	Trained	13	-4	-0.307692		83	river	R4	Trained	12	-7	-0.583333		83	river	R4	Group	14	-8	-0.571429	-7	-0.5
84	river	R3	Trained	14	-8	-0.571429		84	river	R4	Trained	13	-12	-0.923077		84	river	R4	Group	12	-6	-0.5	-12	-1
85	river	R3	Trained	8	-4	-0.5		85	river	R4	Trained	8	-7	-0.875		85	river	R4	Group	11	-7	-0.636364	-7	-0.636364
86	river	R3	Trained	13	-7	-0.538462		86	river	R4	Trained	19	-8	-0.421053		86	river	R4	Group	15	-10	-0.666667	-8	-0.533333
87	river	R3	Trained	6	-6	-1		87	river	R4	Trained	10	-7	-0.7		87	river	R4	Group	15	-8	-0.533333	-7	-0.466667
88	river	R3	Trained	13	-5	-0.384615		88	river	R4	Trained	14	-7	-0.5		88	river	R4	Group	8	0	0	-7	-0.875
89	river	R3	Trained	8	-5	-0.625		89	river	R4	Trained	10	-7	-0.7		89	river	R4	Group	13	-8	-0.615385	-7	-0.538462
90	river	R4	Trained	16	-4	-0.25		90	river	R4	Trained	11	-9	-0.818182		90	river	R4	Group	14	-5	-0.357143	-9	-0.642857
91	river	R4	Trained	11	-8	-0.727273		91	river	R4	Trained	17	2	0.117647		91	river	R4	Group	8	-3	-0.375	2	0.25
92	river	R4	Trained	8	-6	-0.75		92	river	R4	Trained	11	-9	-0.818182		92	river	R4	Group	13	-9	-0.692308	-9	-0.692308
93	river	R4	Trained	11	0	0		93	river	R4	Trained	8	-7	-0.875		93	river	R4	Group	8	-4	-0.5	-7	-0.875
94	river	R4	Trained	5	-2	-0.4		94	river	R4	Trained	12	-7	-0.583333		94	river	R4	Group	13	-6	-0.461538	-7	-0.538462
95	river	R4	Trained	6	1	0.166667		95	ditch	D1	Yoked	15	7	0.466667		95	ditch	D1	Isolated	8	6	0.75	8	1
96	river	R4	Trained	22	-21	-0.954545		96	ditch	D1	Yoked	10	-5	-0.5		96	ditch	D1	Isolated	10	-4	-0.4	-3	-0.3
97	river	R4	Trained	12	7	0.583333		97	ditch	D1	Yoked	14	3	0.214286		97	ditch	D1	Isolated	14	-12	-0.857143	-6	-0.428571
98	river	R4	Trained	14	-14	-1		98	ditch	D1	Yoked	9	7	0.777778		98	ditch	D1	Isolated	10	-5	-0.5	3	0.3
99	river	R4	Trained	8	-5	-0.625		99	ditch	D1	Yoked	5	1	0.2		99	ditch	D1	Isolated	16	-12	-0.75	5	0.3125
100	river	R4	Trained	14	-10	-0.714286		100	ditch	D1	Yoked	10	1	0.1		100	ditch	D1	Isolated	14	-6	-0.428571	-1	-0.0714286
101	river	R4	Trained	15	-15	-1		101	ditch	D1	Yoked	9	-2	-0.222222		101	ditch	D1	Isolated	8	-1	-0.125	8	1
102	river	R4	Trained	10	-5	-0.5		102	ditch	D1	Yoked	15	-1	-0.0666667		102	ditch	D1	Isolated	14	-10	-0.714286	-6	-0.428571
103	river	R4	Trained	11	-9	-0.818182		103	ditch	D1	Yoked	11	-1	-0.0909091		103	ditch	D1	Isolated	15	-11	-0.733333	0	0
104	ditch	D1	Yoked	15	5	0.333333		104	ditch	D1	Yoked	22	-1	-0.0454545		104	ditch	D1	Isolated	10	-3	-0.3	3	0.3
105	ditch	D1	Yoked	12	6	0.5		105	ditch	D1	Yoked	8	-5	-0.625		105	ditch	D1	Isolated	11	-8	-0.727273	3	0.272727
106	ditch	D1	Yoked	7	-5	-0.714286		106	ditch	D2	Yoked	13	3	0.230769		106	ditch	D1	Isolated	11	-6	-0.545455	-3	-0.272727
107	ditch	D1	Yoked	16	4	0.25		107	ditch	D2	Yoked	7	11	1.57143		107	ditch	D1	Isolated	6	-2	-0.333333	2	0.333333
108	ditch	D1	Yoked	11	13	1.18182		108	ditch	D2	Yoked	12	-11	-0.916667		108	ditch	D1	Isolated	8	-4	-0.5	5	0.625
109	ditch	D1	Yoked	12	-1	-0.0833333		109	ditch	D2	Yoked	9	-3	-0.333333		109	ditch	D1	Isolated	20	-14	-0.7	0	0
110	ditch	D1	Yoked	14	10	0.714286		110	ditch	D2	Yoked	6	-3	-0.5		110	ditch	D1	Isolated	16	-11	-0.6875	0	0
111	ditch	D1	Yoked	10	-7	-0.7		111	ditch	D2	Yoked	14	2	0.142857		111	ditch	D2	Isolated	11	-10	-0.909091	-4	-0.363636
112	ditch	D1	Yoked	12	4	0.333333		112	ditch	D2	Yoked	10	-2	-0.2		112	ditch	D2	Isolated	9	4	0.444444	-1	-0.111111
113	ditch	D1	Yoked	16	-10	-0.625		113	ditch	D2	Yoked	14	5	0.357143		113	ditch	D2	Isolated	13	-6	-0.461538	-8	-0.615385
114	ditch	D1	Yoked	12	-4	-0.333333		114	ditch	D2	Yoked	11	-5	-0.454545		114	ditch	D2	Isolated	12	-10	-0.833333	-10	-0.833333
115	ditch	D1	Yoked	16	-10	-0.625		115	ditch	D2	Yoked	8	4	0.5		115	ditch	D2	Isolated	5	5	1	0	0
116	ditch	D1	Yoked	22	-8	-0.363636		116	ditch	D2	Yoked	9	6	0.666667		116	ditch	D2	Isolated	13	-9	-0.692308	-4	-0.307692
117	ditch	D1	Yoked	13	4	0.307692		117	lab	L1	Yoked	18	-1	-0.0555556		117	ditch	D2	Isolated	13	-9	-0.692308	-11	-0.846154
118	ditch	D1	Yoked	9	-8	-0.888889		118	lab	L1	Yoked	12	9	0.75		118	ditch	D2	Isolated	17	-17	-1	-14	-0.823529
119	ditch	D1	Yoked	8	9	1.125		119	lab	L1	Yoked	8	-1	-0.125		119	ditch	D2	Isolated	18	-11	-0.611111	-13	-0.722222
120	ditch	D2	Yoked	9	1	0.111111		120	lab	L1	Yoked	12	-9	-0.75		120	ditch	D2	Isolated	9	1	0.111111	-6	-0.666667
121	ditch	D2	Yoked	8	1	0.125		121	lab	L1	Yoked	10	3	0.3		121	ditch	D2	Isolated	8	-5	-0.625	-5	-0.625
122	ditch	D2	Yoked	20	2	0.1		122	lab	L1	Yoked	8	2	0.25		122	ditch	D2	Isolated	9	-2	-0.222222	-2	-0.222222
123	ditch	D2	Yoked	13	1	0.0769231		123	lab	L1	Yoked	13	2	0.153846		123	ditch	D2	Isolated	16	-12	-0.75	-12	-0.75
124	ditch	D2	Yoked	9	0	0		124	lab	L1	Yoked	13	-3	-0.230769		124	ditch	D2	Isolated	10	-7	-0.7	2	0.2
125	ditch	D2	Yoked	8	-6	-0.75		125	lab	L1	Yoked	9	6	0.666667		125	ditch	D2	Isolated	17	-10	-0.588235	-11	-0.647059
126	ditch	D2	Yoked	9	3	0.333333		126	lab	L1	Yoked	12	-3	-0.25		126	lab	L1	Isolated	5	-3	-0.6	-4	-0.8
127	ditch	D2	Yoked	12	-4	-0.333333		127	lab	L1	Yoked	15	-5	-0.333333		127	lab	L1	Isolated	11	-3	-0.272727	-2	-0.181818
128	ditch	D2	Yoked	13	-1	-0.0769231		128	lab	L1	Yoked	5	9	1.8		128	lab	L1	Isolated	15	-10	-0.666667	1	0.0666667
129	ditch	D2	Yoked	8	3	0.375		129	lab	L1	Yoked	15	-3	-0.2		129	lab	L1	Isolated	2	4	2	9	4.5
130	lab	L1	Yoked	12	-3	-0.25		130	lab	L2	Yoked	11	0	0		130	lab	L1	Isolated	15	-12	-0.8	-5	-0.333333
131	lab	L1	Yoked	5	10	2		131	lab	L2	Yoked	11	6	0.545455		131	lab	L1	Isolated	13	-7	-0.538462	6	0.461538
132	lab	L1	Yoked	17	-2	-0.117647		132	lab	L2	Yoked	14	-10	-0.714286		132	lab	L1	Isolated	7	-4	-0.571429	2	0.285714
133	lab	L1	Yoked	13	5	0.384615		133	lab	L2	Yoked	9	1	0.111111		133	lab	L1	Isolated	9	-3	-0.333333	-2	-0.222222
134	lab	L1	Yoked	6	3	0.5		134	lab	L2	Yoked	7	5	0.714286		134	lab	L1	Isolated	12	-12	-1	-8	-0.666667
135	lab	L1	Yoked	7	-1	-0.142857		135	lab	L2	Yoked	18	-15	-0.833333		135	lab	L1	Isolated	14	-9	-0.642857	-3	-0.214286
136	lab	L1	Yoked	14	3	0.214286		136	lab	L2	Yoked	12	-1	-0.0833333		136	lab	L1	Isolated	18	-11	-0.611111	-1	-0.0555556
137	lab	L1	Yoked	23	-1	-0.0434783		137	lab	L2	Yoked	22	-4	-0.181818		137	lab	L1	Isolated	16	-9	-0.5625	-6	-0.375
138	lab	L1	Yoked	11	-4	-0.363636		138	lab	L2	Yoked	13	8	0.615385		138	lab	L1	Isolated	10	-8	-0.8	-4	-0.4
139	lab	L1	Yoked	10	-1	-0.1		139	lab	L2	Yoked	5	2	0.4		139	lab	L1	Isolated	10	-9	-0.9	6	0.6
140	lab	L1	Yoked	10	-3	-0.3		140	lab	L2	Yoked	17	-5	-0.294118		140	lab	L1	Isolated	13	-7	-0.538462	2	0.153846
141	lab	L2	Yoked	10	-6	-0.6		141	lab	L2	Yoked	14	3	0.214286		141	lab	L2	Isolated	13	-8	-0.615385	3	0.230769
142	lab	L2	Yoked	12	2	0.166667		142	river	R1	Yoked	8	2	0.25		142	lab	L2	Isolated	12	-11	-0.916667	-6	-0.5
143	lab	L2	Yoked	11	11	1		143	river	R1	Yoked	8	3	0.375		143	lab	L2	Isolated	9	-1	-0.111111	-1	-0.111111
144	lab	L2	Yoked	14	3	0.214286		144	river	R1	Yoked	12	-4	-0.333333		144	lab	L2	Isolated	10	3	0.3	1	0.1
145	lab	L2	Yoked	10	-7	-0.7		145	river	R1	Yoked	20	-9	-0.45		145	lab	L2	Isolated	21	-12	-0.571429	-6	-0.285714
146	lab	L2	Yoked	9	2	0.222222		146	river	R1	Yoked	21	2	0.0952381		146	lab	L2	Isolated	12	-4	-0.333333	-8	-0.666667
147	lab	L2	Yoked	14	10	0.714286		147	river	R1	Yoked	13	-1	-0.0769231		147	lab	L2	Isolated	12	-9	-0.75	-5	-0.416667
148	lab	L2	Yoked	19	7	0.368421		148	river	R1	Yoked	17	-7	-0.411765		148	lab	L2	Isolated	9	-6	-0.666667	-2	-0.222222
149	lab	L2	Yoked	8	-8	-1		149	river	R1	Yoked	7	5	0.714286		149	lab	L2	Isolated	17	-7	-0.411765	-8	-0.470588
150	lab	L2	Yoked	14	11	0.785714		150	river	R1	Yoked	1	2	2		150	lab	L2	Isolated	13	-6	-0.461538	-9	-0.692308
151	lab	L2	Yoked	17	-4	-0.235294		151	river	R1	Yoked	4	7	1.75		151	lab	L2	Isolated	15	-12	-0.8	-15	-1
152	lab	L2	Yoked	6	-1	-0.166667		152	river	R1	Yoked	14	6	0.428571		152	lab	L2	Isolated	14	-5	-0.357143	-13	-0.928571
153	lab	L2	Yoked	15	3	0.2		153	river	R1	Yoked	10	2	0.2		153	lab	L2	Isolated	14	-9	-0.642857	1	0.0714286
154	lab	L2	Yoked	5	-1	-0.2		154	river	R2	Yoked	5	10	2		154	lab	L2	Isolated	4	2	0.5	-4	-1
155	river	R1	Yoked	10	9	0.9		155	river	R2	Yoked	10	6	0.6		155	lab	L2	Isolated	8	-6	-0.75	-8	-1
156	river	R1	Yoked	15	10	0.666667		156	river	R2	Yoked	13	-1	-0.0769231		156	river	R1	Isolated	7	-1	-0.142857	-2	-0.285714
157	river	R1	Yoked	18	-12	-0.666667		157	river	R2	Yoked	7	-6	-0.857143		157	river	R1	Isolated	8	-2	-0.25	-3	-0.375
158	river	R1	Yoked	19	5	0.263158		158	river	R2	Yoked	15	4	0.266667		158	river	R1	Isolated	18	-14	-0.777778	-12	-0.666667
159	river	R1	Yoked	21	-15	-0.714286		159	river	R2	Yoked	12	-2	-0.166667		159	river	R1	Isolated	12	-10	-0.833333	-8	-0.666667
160	river	R1	Yoked	10	-7	-0.7		160	river	R2	Yoked	12	-8	-0.666667		160	river	R1	Isolated	21	-15	-0.714286	-17	-0.809524
161	river	R1	Yoked	7	6	0.857143		161	river	R2	Yoked	21	4	0.190476		161	river	R1	Isolated	11	-5	-0.454545	-6	-0.545455
162	river	R1	Yoked	14	-5	-0.357143		162	river	R2	Yoked	12	3	0.25		162	river	R1	Isolated	9	2	0.222222	-1	-0.111111
163	river	R1	Yoked	16	8	0.5		163	river	R2	Yoked	18	1	0.0555556		163	river	R1	Isolated	9	-2	-0.222222	-2	-0.222222
164	river	R1	Yoked	9	9	1		164	river	R2	Yoked	14	-5	-0.357143		164	river	R1	Isolated	21	-19	-0.904762	-14	-0.666667
165	river	R1	Yoked	10	-3	-0.3		165	river	R3	Yoked	11	1	0.0909091		165	river	R1	Isolated	4	-2	-0.5	-1	-0.25
166	river	R1	Yoked	7	-4	-0.571429		166	river	R3	Yoked	15	15	1		166	river	R1	Isolated	11	-4	-0.363636	-8	-0.727273
167	river	R2	Yoked	11	9	0.818182		167	river	R3	Yoked	10	-10	-1		167	river	R1	Isolated	13	-6	-0.461538	-8	-0.615385
168	river	R2	Yoked	13	-3	-0.230769		168	river	R3	Yoked	11	6	0.545455		168	river	R1	Isolated	16	-12	-0.75	-9	-0.5625
169	river	R2	Yoked	9	4	0.444444		169	river	R3	Yoked	10	8	0.8		169	river	R1	Isolated	18	-10	-0.555556	-13	-0.722222
170	river	R2	Yoked	12	-12	-1		170	river	R3	Yoked	15	2	0.133333		170	river	R1	Isolated	5	2	0.4	3	0.6
171	river	R2	Yoked	9	-1	-0.111111		171	river	R3	Yoked	10	4	0.4		171	river	R2	Isolated	10	-10	-1	-7	-0.7
172	river	R2	Yoked	13	-7	-0.538462		172	river	R3	Yoked	10	1	0.1		172	river	R2	Isolated	12	-12	-1	-5	-0.416667
173	river	R2	Yoked	12	2	0.166667		173	river	R3	Yoked	13	3	0.230769		173	river	R2	Isolated	17	5	0.294118	-17	-1
174	river	R2	Yoked	6	0	0		174	river	R3	Yoked	10	0	0		174	river	R2	Isolated	11	-7	-0.636364	-6	-0.545455
175	river	R2	Yoked	14	-14	-1		175	river	R3	Yoked	10	-1	-0.1		175	river	R2	Isolated	21	-13	-0.619048	-7	-0.333333
176	river	R2	Yoked	11	6	0.545455		176	river	R3	Yoked	12	-5	-0.416667		176	river	R2	Isolated	17	-17	-1	-8	-0.470588
177	river	R2	Yoked	17	7	0.411765		177	river	R4	Yoked	12	-3	-0.25		177	river	R2	Isolated	14	-10	-0.714286	-9	-0.642857
178	river	R2	Yoked	9	3	0.333333		178	river	R4	Yoked	13	-5	-0.384615		178	river	R2	Isolated	9	-1	-0.111111	-2	-0.222222
179	river	R2	Yoked	10	2	0.2		179	river	R4	Yoked	8	4	0.5		179	river	R2	Isolated	16	-12	-0.75	-13	-0.8125
180	river	R2	Yoked	9	5	0.555556		180	river	R4	Yoked	19	4	0.210526		180	river	R2	Isolated	8	0	0	-7	-0.875
181	river	R3	Yoked	10	-1	-0.1		181	river	R4	Yoked	10	1	0.1		181	river	R2	Isolated	11	-9	-0.818182	-6	-0.545455
182	river	R3	Yoked	8	-2	-0.25		182	river	R4	Yoked	14	1	0.0714286		182	river	R2	Isolated	17	-6	-0.352941	-17	-1
183	river	R3	Yoked	22	1	0.0454545		183	river	R4	Yoked	10	9	0.9		183	river	R2	Isolated	6	-1	-0.166667	-6	-1
184	river	R3	Yoked	8	2	0.25		184	river	R4	Yoked	11	5	0.454545		184	river	R2	Isolated	17	-10	-0.588235	-10	-0.588235
185	river	R3	Yoked	15	-7	-0.466667		185	river	R4	Yoked	17	2	0.117647		185	river	R2	Isolated	14	-9	-0.642857	-2	-0.142857
186	river	R3	Yoked	13	-6	-0.461538		186	river	R4	Yoked	11	-10	-0.909091		186	river	R3	Isolated	10	-5	-0.5	1	0.1
187	river	R3	Yoked	14	3	0.214286		187	river	R4	Yoked	8	4	0.5		187	river	R3	Isolated	7	-5	-0.714286	2	0.285714
188	river	R3	Yoked	8	5	0.625		188	river	R4	Yoked	12	0	0		188	river	R3	Isolated	9	-6	-0.666667	-1	-0.111111
189	river	R3	Yoked	13	0	0										189	river	R3	Isolated	16	-9	-0.5625	-2	-0.125
190	river	R3	Yoked	6	2	0.333333										190	river	R3	Isolated	8	-4	-0.5	-1	-0.125
191	river	R3	Yoked	13	6	0.461538										191	river	R3	Isolated	4	1	0.25	1	0.25
192	river	R3	Yoked	8	4	0.5										192	river	R3	Isolated	9	-6	-0.666667	8	0.888889
193	river	R4	Yoked	16	-3	-0.1875										193	river	R3	Isolated	16	-10	-0.625	2	0.125
194	river	R4	Yoked	11	-4	-0.363636										194	river	R3	Isolated	14	-10	-0.714286	-9	-0.642857
195	river	R4	Yoked	8	4	0.5										195	river	R3	Isolated	13	-12	-0.923077	-3	-0.230769
196	river	R4	Yoked	11	-2	-0.181818										196	river	R3	Isolated	11	-7	-0.636364	4	0.363636
197	river	R4	Yoked	5	-5	-1										197	river	R3	Isolated	10	-7	-0.7	-3	-0.3
198	river	R4	Yoked	6	7	1.16667										198	river	R3	Isolated	14	-8	-0.571429	-3	-0.214286
199	river	R4	Yoked	22	0	0										199	river	R3	Isolated	12	-5	-0.416667	-11	-0.916667
200	river	R4	Yoked	12	-2	-0.166667										200	river	R3	Isolated	9	-5	-0.555556	4	0.444444
201	river	R4	Yoked	14	1	0.0714286										201	river	R4	Isolated	7	-2	-0.285714	2	0.285714
202	river	R4	Yoked	8	-3	-0.375										202	river	R4	Isolated	21	-18	-0.857143	-7	-0.333333
203	river	R4	Yoked	14	1	0.0714286										203	river	R4	Isolated	13	-5	-0.384615	8	0.615385
204	river	R4	Yoked	15	3	0.2										204	river	R4	Isolated	15	-6	-0.4	-5	-0.333333
205	river	R4	Yoked	10	-6	-0.6										205	river	R4	Isolated	12	-4	-0.333333	-11	-0.916667
206	river	R4	Yoked	11	-3	-0.272727										206	river	R4	Isolated	11	-7	-0.636364	0	0
																207	river	R4	Isolated	15	-3	-0.2	1	0.0666667
																208	river	R4	Isolated	16	-9	-0.5625	9	0.5625
																209	river	R4	Isolated	9	1	0.111111	-6	-0.666667
																210	river	R4	Isolated	11	-6	-0.545455	-5	-0.454545
																211	river	R4	Isolated	25	-16	-0.64	-10	-0.4
																212	river	R4	Isolated	10	-8	-0.8	2	0.2
																213	river	R4	Isolated	15	-11	-0.733333	2	0.133333
																214	river	R4	Isolated	6	-2	-0.333333	-1	-0.166667
																215	ditch	D1	Isolated training only	11	-6	-0.545455	-1	-0.0909091
																216	ditch	D1	Isolated training only	15	-6	-0.4	-9	-0.6
																217	ditch	D1	Isolated training only	6	3	0.5	-5	-0.833333
																218	ditch	D1	Isolated training only	13	-9	-0.692308	-6	-0.461538
																219	ditch	D1	Isolated training only	16	-10	-0.625	-15	-0.9375
																220	ditch	D1	Isolated training only	10	-5	-0.5	-4	-0.4
																221	ditch	D1	Isolated training only	17	-5	-0.294118	-14	-0.823529
																222	ditch	D1	Isolated training only	14	-11	-0.785714	-8	-0.571429
																223	ditch	D1	Isolated training only	7	-3	-0.428571	-3	-0.428571
																224	ditch	D1	Isolated training only	13	-8	-0.615385	-8	-0.615385
																225	ditch	D1	Isolated training only	11	-5	-0.454545	-2	-0.181818
																226	ditch	D1	Isolated training only	15	-7	-0.466667	-9	-0.6
																227	ditch	D2	Isolated training only	12	-1	-0.0833333	-6	-0.5
																228	ditch	D2	Isolated training only	13	-6	-0.461538	-7	-0.538462
																229	ditch	D2	Isolated training only	9	-6	-0.666667	-4	-0.444444
																230	ditch	D2	Isolated training only	11	-5	-0.454545	-4	-0.363636
																231	ditch	D2	Isolated training only	16	-13	-0.8125	-15	-0.9375
																232	ditch	D2	Isolated training only	6	1	0.166667	-3	-0.5
																233	ditch	D2	Isolated training only	7	-2	-0.285714	-1	-0.142857
																234	ditch	D2	Isolated training only	22	-18	-0.818182	-17	-0.772727
																235	ditch	D2	Isolated training only	9	-3	-0.333333	-5	-0.555556
																236	ditch	D2	Isolated training only	9	-1	-0.111111	-8	-0.888889
																237	ditch	D2	Isolated training only	16	-9	-0.5625	-8	-0.5
																238	ditch	D2	Isolated training only	6	2	0.333333	2	0.333333
																239	ditch	D2	Isolated training only	16	-9	-0.5625	-8	-0.5
																240	ditch	D2	Isolated training only	17	-1	-0.0588235	-4	-0.235294
																241	ditch	D2	Isolated training only	19	-14	-0.736842	-4	-0.210526
																242	lab	L1	Isolated training only	14	-7	-0.5	-14	-1
																243	lab	L1	Isolated training only	18	-4	-0.222222	-13	-0.722222
																244	lab	L1	Isolated training only	11	-4	-0.363636	-10	-0.909091
																245	lab	L1	Isolated training only	11	-7	-0.636364	-11	-1
																246	lab	L1	Isolated training only	12	-11	-0.916667	-5	-0.416667
																247	lab	L1	Isolated training only	8	-3	-0.375	1	0.125
																248	lab	L1	Isolated training only	13	-8	-0.615385	4	0.307692
																249	lab	L1	Isolated training only	12	-9	-0.75	-7	-0.583333
																250	lab	L1	Isolated training only	9	-1	-0.111111	-9	-1
																251	lab	L1	Isolated training only	15	-7	-0.466667	8	0.533333
																252	lab	L1	Isolated training only	10	-2	-0.2	-7	-0.7
																253	lab	L1	Isolated training only	10	-2	-0.2	-7	-0.7
																254	lab	L1	Isolated training only	13	-6	-0.461538	-4	-0.307692
																255	lab	L1	Isolated training only	14	-9	-0.642857	-8	-0.571429
																256	lab	L1	Isolated training only	16	-4	-0.25	-3	-0.1875
																257	lab	L2	Isolated training only	9	-6	-0.666667	-7	-0.777778
																258	lab	L2	Isolated training only	19	-16	-0.842105	-11	-0.578947
																259	lab	L2	Isolated training only	19	-11	-0.578947	1	0.0526316
																260	lab	L2	Isolated training only	19	-16	-0.842105	-6	-0.315789
																261	lab	L2	Isolated training only	16	-9	-0.5625	-9	-0.5625
																262	lab	L2	Isolated training only	11	-3	-0.272727	-4	-0.363636
																263	lab	L2	Isolated training only	10	-4	-0.4	-6	-0.6
																264	lab	L2	Isolated training only	8	-1	-0.125	-8	-1
																265	lab	L2	Isolated training only	10	-8	-0.8	-6	-0.6
																266	lab	L2	Isolated training only	12	-2	-0.166667	-9	-0.75
																267	lab	L2	Isolated training only	4	5	1.25	2	0.5
																268	lab	L2	Isolated training only	5	-5	-1	-4	-0.8
																269	lab	L2	Isolated training only	11	-4	-0.363636	-10	-0.909091
																270	lab	L2	Isolated training only	12	-5	-0.416667	-12	-1
																271	lab	L2	Isolated training only	15	-9	-0.6	-14	-0.933333
																272	lab	L2	Isolated training only	8	-2	-0.25	-6	-0.75
																273	river	R1	Isolated training only	14	-7	-0.5	-9	-0.642857
																274	river	R1	Isolated training only	13	-10	-0.769231	-11	-0.846154
																275	river	R1	Isolated training only	11	-5	-0.454545	-4	-0.363636
																276	river	R1	Isolated training only	7	-7	-1	-1	-0.142857
																277	river	R1	Isolated training only	12	-8	-0.666667	-9	-0.75
																278	river	R1	Isolated training only	8	1	0.125	2	0.25
																279	river	R1	Isolated training only	14	-9	-0.642857	-8	-0.571429
																280	river	R1	Isolated training only	22	-18	-0.818182	-17	-0.772727
																281	river	R1	Isolated training only	3	-1	-0.333333	4	1.33333
																282	river	R1	Isolated training only	8	-3	-0.375	-6	-0.75
																283	river	R1	Isolated training only	14	-5	-0.357143	-8	-0.571429
																284	river	R1	Isolated training only	16	-10	-0.625	-1	-0.0625
																285	river	R1	Isolated training only	10	-3	-0.3	-6	-0.6
																286	river	R1	Isolated training only	9	-5	-0.555556	-4	-0.444444
																287	river	R1	Isolated training only	6	2	0.333333	2	0.333333
																288	river	R2	Isolated training only	13	-5	-0.384615	-12	-0.923077
																289	river	R2	Isolated training only	17	-16	-0.941176	-6	-0.352941
																290	river	R2	Isolated training only	27	4	0.148148	-25	-0.925926
																291	river	R2	Isolated training only	12	-11	-0.916667	-7	-0.583333
																292	river	R2	Isolated training only	11	-8	-0.727273	-6	-0.545455
																293	river	R2	Isolated training only	9	-3	-0.333333	2	0.222222
																294	river	R2	Isolated training only	10	-6	-0.6	-7	-0.7
																295	river	R2	Isolated training only	15	-5	-0.333333	-15	-1
																296	river	R2	Isolated training only	15	-2	-0.133333	-15	-1
																297	river	R2	Isolated training only	11	-4	-0.363636	-4	-0.363636
																298	river	R2	Isolated training only	17	-11	-0.647059	-5	-0.294118
																299	river	R2	Isolated training only	11	-8	-0.727273	-10	-0.909091
																300	river	R2	Isolated training only	8	-6	-0.75	-2	-0.25
																301	river	R2	Isolated training only	8	-4	-0.5	-8	-1
																302	river	R2	Isolated training only	12	-5	-0.416667	-11	-0.916667
																303	river	R2	Isolated training only	11	-5	-0.454545	-7	-0.636364
																304	river	R3	Isolated training only	16	-9	-0.5625	-4	-0.25
																305	river	R3	Isolated training only	11	-5	-0.454545	2	0.181818
																306	river	R3	Isolated training only	12	-1	-0.0833333	-8	-0.666667
																307	river	R3	Isolated training only	7	1	0.142857	-7	-1
																308	river	R3	Isolated training only	9	-3	-0.333333	-8	-0.888889
																309	river	R3	Isolated training only	12	-5	-0.416667	-7	-0.583333
																310	river	R3	Isolated training only	8	-2	-0.25	-6	-0.75
																311	river	R3	Isolated training only	16	-8	-0.5	0	0
																312	river	R3	Isolated training only	19	-16	-0.842105	-4	-0.210526
																313	river	R3	Isolated training only	12	-7	-0.583333	-7	-0.583333
																314	river	R3	Isolated training only	12	-9	-0.75	-3	-0.25
																315	river	R3	Isolated training only	16	-9	-0.5625	-13	-0.8125
																316	river	R3	Isolated training only	13	-7	-0.538462	-13	-1
																317	river	R3	Isolated training only	26	-21	-0.807692	-3	-0.115385
																318	river	R3	Isolated training only	9	-5	-0.555556	-7	-0.777778
																319	river	R4	Isolated training only	13	-9	-0.692308	-5	-0.384615
																320	river	R4	Isolated training only	18	1	0.0555556	-15	-0.833333
																321	river	R4	Isolated training only	10	-10	-1	-1	-0.1
																322	river	R4	Isolated training only	12	-10	-0.833333	-6	-0.5
																323	river	R4	Isolated training only	16	-11	-0.6875	-5	-0.3125
																324	river	R4	Isolated training only	15	-8	-0.533333	-6	-0.4
																325	river	R4	Isolated training only	10	-3	-0.3	-4	-0.4
																326	river	R4	Isolated training only	6	-6	-1	0	0
																327	river	R4	Isolated training only	11	-4	-0.363636	-7	-0.636364
																328	river	R4	Isolated training only	11	-3	-0.272727	-8	-0.727273
																329	river	R4	Isolated training only	16	-8	-0.5	-16	-1
																330	river	R4	Isolated training only	13	-8	-0.615385	-8	-0.615385

## Sheet: Memory and exploration
Individual snail	Habitat	population	memory	memoryPositiveScale	Proportional change in breathing attempts	Memory Phenotype (from Expt. 1)	Thigmotaxis grouped (Gp1)	Thigmotaxis following isolation (Iso)	Second Thigmotaxis grouped (Gp2)	Speed grouped (Gp1)	Speed Isolated	Second speed grouped (Gp 2)
1	ditch	D1	-4	4	0.363636	B	0.39	0.37	0.47	1.07	0.82	0.48
2	ditch	D1	-12	12	0.75	B	0.61	0.46	0.65	0.92	0.56	1.09
3	ditch	D1	-8	8	0.888889	B	0.6	0.4	0.89	0.92	0.67	0.72
4	ditch	D1	-10	10	0.47619	B	0.68	0.22	0.47	1.02	0.6	0.88
5	ditch	D1	0	0	0	B	0.58	0.22	0.87	0.72	0.66	0.52
6	ditch	D1	-4	4	0.666667	B	0.64	0.05	0.9	0.95	0.11	1.16
7	ditch	D1	-11	11	0.846154	B	0.39	0.37	0.81	0.93	0.73	0.52
8	ditch	D1	-14	14	0.777778	B	0.88	0.09	0.24	0.68	0.38	0.73
9	ditch	D1	-9	9	1	B	0.87	0.19	0.6	0.63	0.37	0.69
10	ditch	D1	-5	5	0.357143	B	0.57	0.33	0.64	0.83	0.72	0.64
11	ditch	D1	-1	1	0.0588235	B	0.57	0.29	0.39	0.99	0.71	0.89
12	ditch	D1	6	-6	-0.75	B	0.69	0	0.88	0.37	0.59	0.35
13	ditch	D1	-3	3	0.428571	B	0.47	0.38	0.61	0.72	0.82	0.68
14	ditch	D1	-12	12	0.8	B	0.65	0	0.57	0.71	0.46	0.71
15	ditch	D1	-5	5	0.5	B	0.61	0.17	0.76	0.95	0.19	0.74
16	ditch	D1	-4	4	0.235294	B	0.57	0.18	0.3	0.81	0.25	0.62
17	ditch	D1	-13	13	0.928571	B	0.69	0.11	0.66	0.96	0.23	0.71
18	ditch	D1	-6	6	0.75	B	0.32	0.52	0.7	0.49	0.83	0.84
19	ditch	D1	-11	11	0.6875	B	0.6	0.14	0.89	1.19	0.63	0.84
20	ditch	D2	8	-8	-0.666667	A	0.31	0.49	0.52	1.01	1.06	1.03
21	ditch	D2	-3	3	0.3	A	0.68	0.67	0.5	0.49	0.52	0.71
22	ditch	D2	-6	6	0.3	A	0.88	0.88	0.52	0.88	0.78	0.74
23	ditch	D2	3	-3	-0.230769	A	0.83	0.43	0.67	0.62	0.74	0.96
24	ditch	D2	5	-5	-0.555556	A	0.48	0.87	0.65	0.77	0.67	0.96
25	ditch	D2	-1	1	0.0769231	A	0.76	0.88	0.46	0.91	0.64	1
26	ditch	D2	8	-8	-0.533333	A	0.22	0.42	0.31	0.93	0.82	0.8
27	ditch	D2	-6	6	0.315789	A	0.62	0.79	0.87	0.81	0.57	0.59
28	ditch	D2	-2	2	0.166667	A	0.89	0.59	0.9	0.33	0.7	0.32
29	ditch	D2	-1	1	0.0909091	A	0.47	0.36	0.31	0.82	0.62	0.99
30	ditch	D2	2	-2	-0.166667	A	0.87	0.51	0.83	0.37	0.33	0.43
31	ditch	D2	0	0	0	A	0.9	0.84	0.88	0.31	0.4	0.35
32	ditch	D2	-2	2	0.25	A	0.81	0.43	0.83	0.45	0.24	0.43
33	ditch	D2	5	-5	-0.5	A	0.24	0.85	0.48	1.06	0.39	0.81
34	ditch	D2	0	0	0	A	0.76	0.88	0.76	0.51	0.35	0.51
35	ditch	D2	3	-3	-0.176471	A	0.3	0.16	0.22	0.99	1.17	1.08
36	ditch	D2	3	-3	-0.272727	A	0.36	0.61	0.57	0.92	0.72	0.96
37	ditch	D2	-3	3	0.2	A	0.87	0.78	0.57	1.13	1.08	0.47
38	ditch	D2	2	-2	-0.125	A	0.53	0.51	0.69	0.47	0.51	1.12
39	lab	L1	-4	4	0.222222	B	0.83	0.53	0.77	0.44	0.84	0.43
40	lab	L1	-6	6	0.545455	B	0.66	0.5	0.82	1.29	0.76	1.08
41	lab	L1	-8	8	0.888889	B	0.35	0.33	0.45	0.66	0.76	0.67
42	lab	L1	1	-1	-0.0625	B	0.77	0.7	0.68	0.5	0.58	0.6
43	lab	L1	-6	6	0.461538	B	0.82	0.58	0.66	0.43	0.71	0.61
44	lab	L1	-8	8	0.888889	B	0.45	0.21	0.35	0.84	1.09	0.94
45	lab	L1	-5	5	0.454545	B	0.67	0.43	0.47	0.61	0.86	0.82
46	lab	L1	-2	2	0.166667	B	0.67	0.4	0.48	0.61	0.88	0.81
47	lab	L1	-2	2	0.105263	B	0.22	0.3	0.41	1.09	1	0.89
48	lab	L1	-7	7	0.875	B	0.76	0.77	0.67	0.51	0.5	0.61
49	lab	L1	2	-2	-0.4	B	0.82	0.18	0.7	0.44	1.13	0.57
50	lab	L1	-1	1	0.5	B	0.61	0.47	0.67	0.42	0.34	0.68
51	lab	L1	-12	12	0.923077	B	0.48	0.39	0.67	1.01	0.81	1.19
52	lab	L1	-8	8	0.727273	B	0.67	0.48	0.76	1.34	0.31	1.4
53	lab	L1	-9	9	0.6	B	0.7	0.09	0.82	0.81	0.22	0.98
54	lab	L1	-15	15	0.9375	B	0.75	0.33	0.86	1.03	0.58	1.06
55	lab	L1	-13	13	0.928571	B	0.53	0.4	0.49	1.12	0.85	1.09
56	lab	L1	1	-1	-0.0769231	B	0.7	0.41	0.75	0.81	0.47	0.76
57	lab	L2	-4	4	0.25	A	0.58	0.33	0.6	0.77	0.83	0.76
58	lab	L2	-2	2	0.125	A	0.4	0.71	0.73	0.3	0.68	0.29
59	lab	L2	1	-1	-0.0909091	A	0.71	0.23	0.64	0.93	0.91	1.11
60	lab	L2	1	-1	-0.125	A	0.27	0.24	0.42	0.47	0.27	0.67
61	lab	L2	-1	1	0.125	A	0.81	0.61	0.82	0.57	0.73	0.73
62	lab	L2	-1	1	0.142857	A	0.87	0.24	0.87	0.66	0.2	0.68
63	lab	L2	3	-3	-0.3	A	0.56	0.5	0.67	0.87	0.56	0.98
64	lab	L2	-1	1	0.125	A	0.56	0.42	0.25	0.56	0.36	0.58
65	lab	L2	7	-7	-1.16667	A	0.6	0.39	0.58	0.68	0.9	0.7
66	lab	L2	6	-6	-0.666667	A	0.73	0.68	0.4	0.55	0.6	0.92
67	lab	L2	-12	12	0.857143	A	0.64	0.39	0.71	0.64	0.9	0.57
68	lab	L2	9	-9	-0.642857	A	0.42	0.26	0.27	0.87	1.04	1.04
69	lab	L2	-5	5	0.555556	A	0.82	0.85	0.81	0.44	0.4	0.45
70	lab	L2	6	-6	-0.75	A	0.21	0.57	0	0.19	0.28	0.11
71	lab	L2	2	-2	-0.166667	A	0.37	0.58	0.24	0.76	0.54	0.88
72	lab	L2	-2	2	0.117647	A	0.85	0.51	0.88	0.51	0.36	0.67
73	lab	L2	-8	8	0.533333	A	0.44	0.41	0.42	0.53	0.32	0.61
74	lab	L2	-3	3	0.1875	A	0.61	0.24	0.33	0.48	0.59	0.13
75	river	R3	-2	2	0.111111	B	0.31	0.19	0.57	0.57	0.74	0.68
76	river	R3	-3	3	0.272727	B	0.92	0.21	0.88	0.97	0.69	1.31
77	river	R3	-12	12	1	B	0.46	0.32	0.62	0.95	0.76	0.93
78	river	R3	-8	8	0.5	B	0.74	0.12	0.7	0.72	0.43	0.73
79	river	R3	-17	17	0.944444	B	0.66	0.15	0.67	0.63	0.28	0.57
80	river	R3	-6	6	0.666667	B	0.77	0.19	0.88	0.8	0.33	0.63
81	river	R3	-13	13	0.928571	B	0.9	0.67	0.91	1.13	0.63	1.34
82	river	R3	1	-1	-0.0909091	B	0.82	0.4	0.74	1.02	0.59	1.1
83	river	R3	-5	5	0.263158	B	0.88	0.16	0.9	0.99	0.2	0.81
84	river	R3	-6	6	0.75	B	0.52	0.08	0.73	1.14	0.36	1.46
85	river	R3	3	-3	-0.230769	B	0.36	0.32	0.37	0.94	0.83	0.72
86	river	R3	4	-4	-0.266667	B	0.57	0.2	0.31	0.71	1.1	1.03
87	river	R3	-10	10	0.894737	B	0.88	0.34	0.92	0.35	0.13	0.27
88	river	R3	-2	2	0.166667	B	0.62	0.48	0.46	0.67	0.8	0.83
89	river	R3	-14	14	1.27273	B	0.7	0.25	0.74	0.58	0.42	0.53
90	river	R3	-1	1	0.0833333	B	0.37	0.32	0.57	0.8	0.25	0.74
91	river	R3	-8	8	0.571429	B	0.72	0.06	0.49	1.23	0.16	1.14
92	river	R3	-8	8	1	B	0	0	0	0.12	0.23	0.09
93	river	R3	-9	9	0.9	B	0.79	0.25	0.9	0.79	0.39	0.81
94	river	R4	-7	7	0.7	B	0.51	0.06	0.58	0.49	0.5	0.61
95	river	R4	-5	5	0.294118	B	0.77	0.31	0.69	0.95	0.59	1.13
96	river	R4	-17	17	0.909091	B	0.52	0.24	0.21	0.7	0.31	0.62
97	river	R4	-6	6	0.5	B	0.69	0.5	0.72	0.76	0.48	0.68
98	river	R4	-7	7	0.466667	B	0.37	0.14	0.52	0.69	0.35	0.74
99	river	R4	-8	8	0.571429	B	0.84	0.35	0.75	1.03	0.59	0.84
100	river	R4	-9	9	0.6	B	0.55	0.14	0.48	0.7	0.47	0.69
101	river	R4	-2	2	0.333333	B	0.57	0.28	0.49	0.93	0.92	1.04
102	river	R4	-13	13	0.8125	B	0.79	0.52	0.84	0.59	0.35	0.76
103	river	R4	-7	7	0.777778	B	0.65	0.39	0.59	0.64	0.42	0.9
104	river	R4	-11	11	0.916667	B	0.73	0.24	0.68	0.62	0.32	0.59
105	river	R4	-11	11	0.647059	B	0.6	0	0.36	0.74	0.24	0.56
106	river	R4	-3	3	0.176471	B	0.58	0.59	0.51	0.7	0.7	0.77
107	river	R4	-2	2	0.222222	B	0.69	0.35	0.77	0.59	0.93	0.49
108	river	R4	3	-3	-0.375	B	0.54	0.21	0.52	1.09	0.75	0.76
109	river	R4	-8	8	0.666667	B	0.72	0.63	0.69	0.56	0.65	0.59
110	river	R4	-17	17	0.894737	B	0.52	0.21	0.37	0.76	1.09	0.93
111	river	R4	-6	6	0.75	B	0.75	0.75	0.84	0.52	0.52	0.4
112	river	R4	-10	10	0.526316	B	0.48	0.8	0.55	0.8	0.46	0.74
113	river	R4	-2	2	0.153846	B	0.49	0.67	0.57	0.8	0.61	0.72
114	river	R1	1	-1	-0.0714286	A	0.47	0.39	0.43	0.79	0.39	0.89
115	river	R1	2	-2	-0.222222	A	0.78	0.55	0.87	1.24	0.69	1.38
116	river	R1	-1	1	0.111111	A	0.47	0.66	0.5	0.63	0.84	0.67
117	river	R1	-2	2	0.142857	A	0.61	0.48	0.39	0.98	0.53	0.98
118	river	R1	-1	1	0.0555556	A	0.66	0.38	0.71	0.38	0.56	0.54
119	river	R1	1	-1	-0.0769231	A	0.63	0.62	0.49	1.15	0.96	1.06
120	river	R1	8	-8	-1.14286	A	0.55	0.76	0.67	0.74	0.83	0.7
121	river	R1	2	-2	-0.166667	A	0.43	0.48	0.47	0.86	0.81	0.81
122	river	R1	-9	9	1	A	0.87	0.67	0.78	0.37	0.61	0.48
123	river	R1	-3	3	0.75	A	0.5	0.51	0.47	0.79	0.78	0.81
124	river	R1	4	-4	-0.307692	A	0.39	0.68	0.61	0.9	0.6	0.66
125	river	R1	2	-2	-0.2	A	0.71	0.73	0.66	0.56	0.55	0.62
126	river	R1	5	-5	-0.5	A	0.49	0.53	0.63	0.79	0.76	0.65
127	river	R1	-1	1	0.0666667	A	0.72	0.52	0.75	0.87	0.66	0.9
128	river	R1	-1	1	0.0909091	A	0.3	0.67	0.32	0.63	1.04	0.82
129	river	R1	-3	3	0.5	A	0.71	0.61	0.83	0.55	0.71	0.51
130	river	R1	-3	3	0.272727	A	0.44	0.62	0.43	0.95	0.87	0.82
131	river	R1	-11	11	0.55	A	0.64	0.77	0.78	1.07	0.91	1.17
132	river	R1	4	-4	-0.2	A	0.67	0.46	0.67	0.52	0.51	0.48
133	river	R2	2	-2	-0.166667	A	0.36	0.12	0.42	0.51	0.28	0.48
134	river	R2	-7	7	0.466667	A	0.5	0.44	0.69	1.13	0.82	0.8
135	river	R2	8	-8	-1	A	0.73	0.79	0.8	0.83	0.94	0.89
136	river	R2	-5	5	0.357143	A	0.47	0.62	0.44	0.54	0.92	0.48
137	river	R2	-2	2	0.133333	A	0.35	0.67	0.7	0.97	0.66	0.82
138	river	R2	0	0	0	A	0.36	0.53	0.45	1.21	1.18	1.13
139	river	R2	1	-1	-0.0769231	A	0.47	0.68	0.73	0.37	0.96	0.29
140	river	R2	9	-9	-0.75	A	0.25	0.33	0.28	1.02	1.06	0.97
141	river	R2	-6	6	0.666667	A	0.71	0.13	0.71	1.21	0.31	1.02
142	river	R2	-5	5	0.555556	A	0.47	0.53	0.29	1.06	0.99	1.32
143	river	R2	-10	10	1	A	0.42	0.25	0.36	0.87	1.05	0.93
144	river	R2	2	-2	-0.285714	A	0.69	0.51	0.5	0.59	0.78	0.79
145	river	R2	2	-2	-0.111111	A	0.8	0.73	0.67	0.46	0.55	0.61
146	river	R2	4	-4	-0.210526	A	0.44	0.89	0.47	0.84	0.88	0.82
147	river	R2	-4	4	0.333333	A	0.7	0.52	0.63	0.58	1.02	0.65
148	river	R2	2	-2	-0.222222	A	0.28	0.2	0.06	0.37	0.69	0.19
149	river	R2	-5	5	0.833333	A	0.69	0.51	0.27	1.21	0.85	1.78
150	river	R2	5	-5	-0.357143	A	0.31	0.63	0.27	1.09	0.77	0.9
151	river	R2	-1	1	0.0555556	A	0.67	0.18	0.94	1.31	1.34	1.37
152	river	R2	0	0	0	A	0.73	0.24	0.68	0.42	0.78	0.24
